# Supplementary material for: In vitro analysis of mechanism of pulsed-laser thrombolysis
Source: PLoS One. 2022 Jan 27;17(1):e0262991. doi: 10.1371/journal.pone.0262991 (PMC8794104; doi:10.1371/journal.pone.0262991)
Supplement: S1 Dataset — (XLSX) [file pone.0262991.s003.xlsx]

## Sheet: maximum size (Fig.3)
Samlpe No.	[mm]
	long-axis	short-axis
No.1	2.533	1.347
No.2	2.544	1.35
No.3	2.955	1.584
No.4	2.699	1.481
No.5	2.49	1.362
Average	2.6442	1.4248
S.D.	0.190908	0.104994

## Sheet: Growth velocity (Fig.4)
Time[μs]	Size[mm]					Velocity[m/s]
	No.1	No.2	No.3	No.4	No.5	No.1	No.2	No.3	No.4	No.5	Aberage	S.D.
0	0	0	0	0	0	0	0	0	0	0	0	0
10	0.774286	0.571429	0.573333	0.613445	0.920476	77.4286	57.1429	57.3333	61.3445	92.0476	69.0594	15.3095
20	0.972857	0.922857	0.874286	0.983193	1.06476	48.6429	46.1429	43.7143	49.1597	53.2381	48.1796	3.56549
50	1.19	1.18	1.19143	1.21429	1.36952	23.8	23.6	23.8286	24.2857	27.3905	24.581	1.5905
100	1.50286	1.53952	1.52476	1.57983	1.71524	15.0286	15.3952	15.2476	15.7983	17.1524	15.7244	0.846233
200	1.64571	1.73095	1.8581	1.71429	1.97	8.22857	8.65476	9.29048	8.57143	9.85	8.91905	0.646544
300	2.08429	2.09952	2.17667	2.12605	2.49238	6.94762	6.99841	7.25556	7.08683	8.30794	7.31927	0.564938
400	2.33714	2.29	2.41333	2.31513	2.70048	5.84286	5.725	6.03333	5.78782	6.75119	6.02804	0.42036

## Sheet: Projection area (Fig.5)
Pulse Width[μs]	Samlpe No.	irradiation energy[mJ/pulse]
50		1			2			4			8
		long-axis[mm]	short-axis[mm]	area[mm2]	long-axis[mm]	short-axis[mm]	area[mm2]	long-axis[mm]	short-axis[mm]	area[mm2]	long-axis[mm]	short-axis[mm]	area[mm2]
	No.1	0.458	0.311	0.111871	0.497	0.39	0.152234	1.232	0.768	0.743125	1.531	1.13	1.35876
	No.2	0.412	0.277	0.0896328	0.547	0.468	0.201059	1.229	0.786	0.75869	1.363	1.041	1.11439
	No.3	0.55	0.348	0.150325	0.432	0.359	0.121806	1.108	0.707	0.615246	1.715	1.158	1.55978
	No.4	0.463	0.342	0.124365	0.492	0.398	0.153794	1.379	0.788	0.853454	1.34	1.031	1.08506
	No.5	0.358	0.243	0.0683249	1.13	0.38	0.33725	1.234	0.899	0.871294	1.57	1.243	1.53271
	Average	0.4482	0.3042	0.108904	0.6196	0.399	0.193228	1.2364	0.7896	0.768362	1.5038	1.1206	1.33014
	S.D.	0.070931	0.0443813	0.0315499	0.288221	0.0412432	0.0853528	0.0960484	0.069414	0.102482	0.155228	0.0877969	0.224278
Pulse Width[μs]	Samlpe No.	irradiation energy[mJ/pulse]
100		4			8			16
		long-axis[mm]	short-axis[mm]	area[mm2]	long-axis[mm]	short-axis[mm]	area[mm2]	long-axis[mm]	short-axis[mm]	area[mm2]
	No.1	0.977	0.842	0.646095	1.718	1.023	1.38035	2.533	1.347	2.67974
	No.2	0.987	0.926	0.717824	1.683	0.997	1.31786	2.544	1.35	2.69737
	No.3	0.965	0.755	0.572221	1.855	1.046	1.52393	2.955	1.584	3.67623
	No.4	1.075	0.87	0.734544	1.451	0.933	1.06326	2.699	1.481	3.13941
	No.5	0.734	0.889	0.512493	1.836	1.102	1.58907	2.49	1.362	2.66358
	Average	0.9476	0.8564	0.636635	1.7086	1.0202	1.37489	2.6442	1.4248	2.97127
	S.D.	0.127058	0.064384	0.094641	0.161837	0.0622632	0.205234	0.190908	0.104994	0.441565
Pulse Width[μs]	Samlpe No.	irradiation energy[mJ/pulse]
200		4			8			16			32
		long-axis[mm]	short-axis[mm]	area[mm2]	long-axis[mm]	short-axis[mm]	area[mm2]	long-axis[mm]	short-axis[mm]	area[mm2]	long-axis[mm]	short-axis[mm]	area[mm2]
	No.1	0.96	0.678	0.5112	1.147	0.853	0.768426	2.09	1.017	1.66939	3.158	1.328	3.29382
	No.2	0.948	0.61	0.45418	1.264	1.015	1.00763	2.088	0.913	1.49724	2.885	1.183	2.68053
	No.3	0.936	0.751	0.552085	1.06	0.766	0.637712	2.226	1.094	1.91264	2.064	1.44	2.33433
	No.4	0.984	0.759	0.586579	1.176	0.851	0.786008	2.387	0.929	1.74164	3.131	1.29	3.17222
	No.5	0.999	0.759	0.595521	1.207	0.858	0.813363	2.045	1.116	1.79245	3.243	1.472	3.74925
	Average	0.9654	0.7114	0.539913	1.1708	0.8686	0.802629	2.1672	1.0138	1.72267	2.8962	1.3426	3.04603
	S.D.	0.0258418	0.0661385	0.0582939	0.0756089	0.0903122	0.133028	0.140477	0.0925186	0.15409	0.483896	0.116922	0.550444

## Sheet: Size of debris (Fig.6-c)
0mW	20mW	40mW	60mW	80mW	100mW
[μm]
3.885	4.027	13.724	5.109	7.048	6.666
4.39	4.011	11.523	3.367	4.213	4.712
4.447	4.652	13.941	4.035	4.15	4.813
3.955	3.717	16.679	5.107	3.875	4.365
4.49	3.727	3.521	5.03	5.183	11.717
4.549	3.263	7.534	4.466	3.878	3.498
8.125	3.666	17.283	5.793	4.231	5.685
4.953	3.775	6.766	3.744	4.688	5.206
4.461	3.197	10.166	8.008	4.75	5.87
4.159	3.288	5.255	4.792	3.356	5.284
4.449	3.824	16.792	4.731	4.739	4.681
4.444	4.052	13.108	4.491	5.305	5.975
4.095	3.683	5.541	3.79	4.534	5.062
4.496	3.702	10.951	4.763	4.018	5.185
3.99	4.073	3.268	4.241	4.224	4.244
5.633	5.104	3.913	3.498	4.497	5.03
4.216	3.136	3.895	4.23	5.197	4.979
4.916	3.783	4.221	3.998	4.936	4.286
5.85	3.374	8.092	4.298	4.942	18.162
4.178	3.883	7.536	4.507	4.423	4.461
4.323	4.13	4.789	4.135	4.683	4.28
4.281	3.776	2.868	4.469	4.862	5.028
3.993	3.138	5.206	4.387	6.161	7.029
4.129	3.976	5.864	10.518	10.272	4.602
4.601	3.398	11.302	6.448	6.185	4.91
4.555	3.331	3.795	4.788	3.791	4.8
4.108	3.041	10.897	4.403	5.317	3.193
5.316	3.696	14.464	4.417	4.111	4.597
3.951	4.591	2.866	5.418	4.092	5.083
4.498	4.214	4.182	5.072	5.742	4.59
4.014	4.221	18.045	4.812	4.983	5.753
4.324	3.262	4.679	4.72	12.121	5.246
4.289	3.823	4.497	5.506	4.895	15.422
3.807	4.24	5.137	4.352	4.867	4.61
3.18	3.914	5.157	4.724	4.514	5.559
5.862	3.761	7.728	4.646	4.904	4.534
3.29	3.578	4.155	3.834	3.101	5.247
4.445	3.537	6.533	4.259	4.01	4.787
3.65	4.977	7.637	4.416	5.387	5.607
7.155	3.517	3.338	4.581	5.092	3.898
4.267	3.928	5.414	4.293	4.803	3.121
7.092	4.241	8.561	4.679	5.264	4.454
5.882	7.934	5.664	3.945	3.742	5.568
4.246	2.88	5.425	6.15	5.457	5.529
4.22	3.883	6.783	4.836	5.682	4.823
4.563	3.016	24.999	3.667	5.083	14.324
4.377	3.978	8.138	5.348	4.923	5.098
4.019	5.624	5.075	3.967	4.801	10.13
7.765	6.783	6.776	4.471	6.241	10.244
4.534	4.419	7.679	5.328	5.225	5.88
3.258	3.261	8.385	3.309	5.453	4.97
4.416	3.713	3.643	5.55	3.485	5.254
4.821	4.045	13.337	4.93	5.09	4.25
5.188	3.722	5.013	9.389	5.415	4.964
5.537	2.693	5.135	4.218	4.637	4.82
3.521	3.939	3.801	3.967	5.298	4.23
3.604	3.339	3.147	5.002	4.77	4.532
3.499	3.922	4.714	4.805	3.222	4.929
4.285	4.557	9.508	4.713	4.503	5.523
5.579	3.985	8.157	9.076	4.101	5.945
4.202	3.167	14.122	4.338	5.716	9.338
4.446	3.184	4.84	4.653	3.573	4.494
3.351	3.912	6.364	3.486	4.431	4.44
3.807	3.927	3.245	3.92	4.576	4.562
3.687	3.571	5.455	5.245	4.128	5.346
3.803	4.353	3.756	4.673	6.082	4.797
4.105	4.042	11.167	8.694	3.936	4.497
3.714	4.428	3.947	5.731	5.25	4.778
4.168	3.742	7.924	4.486	6.132	3.884
4.078	3.201	7.368	4.238	4.935	3.568
4.631	3.1	12.01	4.314	4.57	4.377
4.687	3.743	16.249	5.622	4.46	4.638
3.683	4.088	4.381	5.006	5.956	4.921
3.263	4.157	3.694	3.79	4.975	5.859
3.852	3.927	17.781	3.806	5.214	5.113
4.993	3.374	20.487	4.305	9.989	6.819
4.09	3.416	15.873	4.846	5.653	5.335
4.309	6.363	11.531	5.267	4.464	5.204
3.613	3.48	3.338	3.599	4.097	9.817
4.362	4.255	4.69	4.599	4.094	19.876
6.096	4.022	4.339	3.895	4.365	10.042
3.828	3.912	12.339	4.842	5.24	5.712
4.876	6.057	3.692	3.538	5.898	4.788
3.6	4.12	5.64	4.534	4.609	8.02
4.463	3.653	3.839	4.296	4.942	3.718
3.672	2.981	3.775	4.681	3.298	4.975
4.197	4.054	5.056	4.14	4.446	16.531
3.959	4.385	4.251	4.722	4.377	6.707
4.084	3.818	5.884	4.042	4.584	4.771
3.072	3.105	4.528	4.655	5.761	3.6
4.308	4.469	3.27	4.85	3.586	9.541
3.49	4.272	4.428	4.824	4.994	5.217
4.358	3.869	4.016	3.96	4.138	3.249
3.426	5.52	10.165	4.211	4.602	3.653
4.588	3.86	6.454	4.814	4.883	4.919
7.004	3.041	4.191	4.012	3.387	3.737
4.68	3.828	16.78	4.57	4.323	5.144
3.5	3.626	3.217	3.87	9.572	4.127
3.358	3.775	4.543	4.786	5.939	9.45
4.19	2.861	4.25	8.699	2.919	12.047
3.387	4.101	9.128	6.281	3.945	5.534
4.525	3.328	5.067	3.252	4.505	14.877
3.469	3.959	4.408	7.386	4.341	4.386
4.004	3.689	21.255	4.96	4.755	3.921
3.934	3.859	4.053	3.91	4.661	4.724
4.692	3.304	4.713	6.337	4.339	7.57
4.587	3.572	6.869	3.653	5.624	4.615
3.927	4.299	4.361	4.723	5.442	4.803
3.546	4.057	5.604	4.32	3.532	6.955
4.648	3.657	7.671	4.096	3.809	5.466
3.422	3.675	5.314	4.369	4.183	3.278
3.968	4.196	6.607	4.994	3.724	6.585
3.705	3.505	9.535	8.622	4.751	6.509
3.748	4.022	3.175	4.956	4.926	4.03
5.224	3.501	6.236	4.022	5.167	5.904
3.965	3.81	43.703	4.187	5.072	5.126
3.624	4.146	3.764	4.382	4.589	3.908
3.965	3.536	11.132	4.779	5.088	4.701
4.797	3.973	5.933	4.272	3.885	5.172
4.262	4.019	8.367	6.262	6.005	5.893
5.279	3.942	4.384	5.259	5.116	4.935
4.161	3.623	30.884	4.423	5.652	5.499
3.496	3.777	9.326	4.53	5.668	3.559
3.633	4.969	4.431	4.832	4.03	3.905
3.674	4.761	3.352	4.401	4.377	16.584
3.705	2.854	3.749	4.875	4.241	5.179
4.462	3.634	12.771	4.185	4.985	21.1
3.016	3.814	4.056	3.58	5.314	4.634
3.557	3.119	4.683	4.594	5.378	5.009
4.573	3.985	5.632	4.158	5.263	5.187
3.896	4.588	5.71	9.554	4.369	4.683
3.923	3.039	4.284	4.063	3.627	14.74
3.969	3.446	3.118	4.734	5.093	3.99
4.371	3.845	5.182	6.857	6.407	4.664
4.541	3.805	4.332	4.579	4.87	4.178
3.651	7.09	7.04	4.054	5.556	5.091
3.919	3.644	2.963	3.915	4.859	4.426
4.198	4.251	6.098	7.804	5.223	4.408
4.875	3.675	6.076	3.794	2.682	4.035
5.32	3.104	5.599	4.093	5.378	5.308
3.499	3.8	4.434	4.049	3.458	4.264
3.8	3.68	5.284	5.732	4.39	4.074
4.277	3.616	41.234	3.742	4.951	10.855
3.776	3.865	20.193	3.669	3.479	4.991
4.057	3.799	5.93	4.791	6.076	4.166
3.771	3.781	3.597	5.341	3.271	6.245
4.065	3.277	6.336	3.476	4.815	5.665
4.321	4.132	4.765	5.38	3.429	5.263
3.809	4.003	3.581	3.788	3.788	5.856
3.716	2.882	5.111	5.893	4.464	5.528
4.361	3.581	5.417	5.493	4.925	22.71
4.321	3.11	4.584	5.239	4.54	5.721
4.088	4.337	29.435	3.454	5.183	4.631
3.411	5.381	4.417	6.051	3.959	6.45
3.422	3.784	4.963	4.546	3.043	5.308
4.889	3.976	3.754	4.664	5.212	4.917
4.583	3.554	4.208	4.362	6.948	3.876
4.618	3.767	27.426	5.177	5.94	5.617
4.829	3.024	4.284	8.143	3.846	5.377
3.916	4.049	12.909	2.926	3.641	6.29
3.569	3.399	3.54	4.719	4.719	32.667
3.428	5	15.362	4.348	4.55	5.088
3.789	3.636	10.594	4.023	4.015	4.467
3.283	4.193	3.946	4.947	5.241	4.924
5.347	3.606	3.925	4.696	3.942	4.847
3.668	3.681	4.003	3.767	5.148	7.317
4.575	3.559	9.753	4.639	3.989	4.243
3.111	3.889	3.701	4.963	3.667	4.468
4.43	3.914	4.287	4.932	4.63	6.479
4.369	3.826	3.309	4.372	4.203	4.645
4.073	3.997	3.62	4.905	3.983	11.957
3.934	3.798	4.702	6.243	5.183	7.883
4.5	3.313	14.924	4.388	3.612	4.085
4.185	2.844	5.428	3.9	3.932	4.89
3.653	3.576	5.154	3.57	5.877	3.76
2.943	3.773	4.674	4.947	4.569	5.382
5.291	3.686	8.77	5.855	4.219	4.702
4.509	2.603	10.022	4.413	2.885	7.103
4.543	4.092	4.117	3.15	5.315	10.615
4.425	4.086	4.85	4.776	3.523	4.811
2.883	3.867	9.228	4.711	3.154	4.456
3.776	3.824	5.499	4.781	3.951	3.363
4.318	3.88	8.589	4.627	3.26	4.057
4.585	3.883	4.011	3.353	3.153	4.253
3.792	3.866	4.131	6.357	4.52	4.359
2.966	4.199	4.133	4.757	5.067	5.131
3.369	3.286	6.768	5.135	5.399	17.132
4.157	3.486	5.593	5.54	4.621	9.124
4.253	4.363	28.767	3.706	5.458	4.898
3.805	3.69	5.383	3.183	4.545	5.631
3.773	5.992	2.889	2.961	4.912	4.244
4.284	4.385	4.817	3.714	4.597	10.294
4.036	4.028	6.068	5.44	4.819	4.794
3.696	3.328	4.041	5.707	4.698	3.905
4.546	5.132	4.508	4.949	5.404	6.352
3.606	4.126	3.683	4.337	4.668	3.53
3.974	5.94	4.398	6.198	4.14	4.99
3.669	5.271	3.099	3.909	3.464	16.522
3.51	10.399	11.911	5.062	2.875	9.627
4.038	3.944	5.317	4.871	3.337	4.537
4.509	6.726	12.264	4.856	3.95	13.536
4.206	5.815	3.605	4.478	3.482	7.419
4.317	4.979	4.524	2.963	4.819	8.823
6.134	3.966	4.109	5.04	4.102	9.943
4.644	5.349	4.274	5.33	4.53	4.772
4.006	5.752	4.318	4.274	4.423	4.693
3.76	4.545	5.398	3.829	3.994	5.081
4.137	4.625	5.191	4.173	6.744	5.946
3.752	8.359	5.957	3.25	3.7	3.951
4.238	4.701	4.441	4.674	5.91	5.635
3.311	3.439	4.272	4.597	10.252	8.906
4.123	3.493	4.17	4.878	3.068	5.682
3.78	5.161	23.444	4.931	6.376	6.011
3.961	5.385	7.795	3.866	4.691	7.09
4.605	6.839	4.318	3.723	5.393	5.597
4.205	6.54	5.654	6.209	4.412	5.966
3.921	7.507	4.266	4.742	3.594	5.218
3.794	5.104	5.67	4.738	2.861	4.824
3.75	5.819	4.733	4.679	3.522	4.316
4.96	4.351	3.949	4.248	3.388	10.366
4.326	3.755	4.523	4.183	4.527	5.174
4.249	4.743	5.796	4.413	4.469	4.454
4.438	3.83	10.324	3.503	3.892	4.373
3.95	4.865	6.392	5.551	6.382	6.999
3.685	3.22	4.117	4.679	3.951	11.519
4.351	4.611	3.541	5.299	5.328	4.313
4.607	4.66	4.782	5.58	4.96	5.555
10.065	3.243	6.553	2.737	4.602	3.886
3.697	6.347	4.769	4.694	4.903	4.469
4.957	6.973	4.58	2.942	4.595	5.22
4.813	3.537	11.204	5.258	4.506	9.773
4.485	4.262	8.028	4.719	4.953	9.984
3.984	4.767	4.19	2.86	4.476	4.464
4.517	3.876	4.495	5.18	4.705	4.819
3.58	4.572	4.565	4.736	3.554	8.613
3.298	4.725	5.817	4.863	4.116	5.211
	3.818	4.492	4.929	5.059	4.236
	4.269	4.396	3.828	4.648	4.164
	5.764	5.897	5.342	5.339	7.01
	5.29	3.911	7.274	3.139	4.078
	5.235	4.321	3.486	4.034	6.878
	7.123	4.91	4.899	4.845	5.259
	3.071	6.883	4.834	5.861	5.194
	7.186	4.206	3.399	5.512	4.578
	9.255	4.532	6.862	3.293	5.168
	5.225	4.428	3.603	5.281	4.985
	3.572	3.636	5.462	5.042	8.55
	4.008	4.309	4.635	5.629	11.407
	4.877	10.771	3.582	3.474	5.014
	5.394	5.241	5.413	4.714	5.022
	5.099	4.365	3.809	3.604	5.443
	2.694	8.744	4.427	4.678	5.456
	4.869	8.475	3.692	4.616	4.319
	3.208	3.654	4.997	11.931	4.416
	4.221	5.417	4.826	4.142	4.662
	5.86	13.201	3.857	5.404	4.203
	4.218	4.956	3.295	4.863	19.85
	3.252	5.839	4.741	4.724	9.562
	5.051	6.091	6.687	4.162	3.224
	9.536	8.743	3.913	4.158	9.044
	4.496	7.934	3.799	5.2	4.822
		5.075	6.637	4.606	5.545
		4.885	3.216	4.597	3.711
		11.674	4.398	5.212	5.621
		5.365	4.813	5.38	5.556
		4.363	5.534	10.9	4.24
		29.001	3.574	3.976	6.012
		29.955	4.618	2.851	5.524
		3.708	6.759	5.394	4.412
		20.199	3.3	4.226	5.725
		5.443	4.834	4.496	3.922
		15.261	5.456	12.088	5.124
		3.746	4.781	10.766	4.898
		15.048	5.351	14.194	4.667
		3.997	4.417	4.202	5.953
		7.605	4.987	13.122	4.416
		23.307	4.117	6.947	5.581
		4.68	4.644	13.552	4.971
		4.273	3.539	3.613	3.877
		3.866	4.231	4.658	5.611
		4.227	6.276	26.688	5.191
		4.424	3.568	4.776	5.124
		3.506	3.388	5.592	4.262
		6.002	4.795	4.196	5.165
		3.558	4.869	9.779	4.955
		5.263	5.931	5.673	8.773
		5.309	5.321	3.196	4.175
		5.2	4.589	5.224	17.652
		3.631	6.016	17.81	5.018
		3.619	3.59	6.438	3.151
		4.362	4.836	3.352	8.06
		3.827	4.748	4.476	7.656
		3.924	5.608	3.541	4.611
		3.281	4.711	3.721	4.989
		4.823	6.192	3.784	12.969
		5.735	5.196	4.215	18.946
		5.33	3.929	3.803	5.078
		6.486	5.341	7.401	5.773
		3.784	6.252	19.727	5.523
		14.537	3.7	4.842	4.302
		3.865	3.605	4.736	6.226
		4.23	4.811	2.847	4.614
		3.443	4.271	12.947	5.435
		4.159	3.997	4.484	4.45
		6.514	5.028	4.239	5.426
		4.842	5.119	3.762	4.476
		4.206	4.069	8.744	5.654
		3.764	8.838	10.984	4.868
		5.173	5.554	21.874	5.508
		9.032	5.276	5.663	5.925
		3.838	5.122	5.139	12.155
		6.785	4.996	9.96	4.55
		3.96	4.902	26.248	4.447
		7.774	3.876	4.55	4.542
		3.385	7.392	4.721	4.631
		7.454	5.518	3.097	4.792
		3.659	4.829	4.704	3.761
		10.897	3.311	10.24	5.56
		10.717	6.953	9.906	4.465
		9.278	4.346	4.751	5.528
		12.082	4.721	3.63	8.913
		5.62	6.626	17.933	8.625
		4.054	4.819	5.313	4.521
		7.776	6.179	3.548	12.979
		4.888	3.806	4.505	4.079
		5.488	3.393	6.228	4.769
		7.917	5.244	3.608	4.522
		3.513	4.517	3.656	4.137
		3.77	10.932	5.839	5.31
		5.022	4.187	10.67	4.999
		10.977	4.977	4.993	9.038
		3.423	2.999	5.049	5.87
		4.754	3.715	5.502	4.775
		4.941	4.901	4.914	16.623
		4.174	4.737	11.314	9.11
		6.511	5.277	5.333	4.963
		2.858	5.191	4.912	8.841
		3.476	5.027	4.151	8.746
		6.04	3.746	13.148	5.219
		4.052	3.977	3.226	6.643
		3.845	10.544	3.36	4.666
		3.132	5.126	19.472	4.801
		5.361	4.638	4.93	5.01
		4.286	4.962	4.834	5.066
		11.102	7.39	3.61	7.393
		4.374	5.033	9.565	4.833
		8.124	5.192	6.972	5.386
		4.712	5.318	5.733	5.858
		5.74	4.474	5.381	5.364
		6.515	6.842	10.981	5.137
		5.958	2.91	4.779	3.533
		9.313	4.463	3.394	4.431
		12.522	3.08	3.752	6.531
		3.885	5.7	4.617	4.844
		4.584	4.834	11.731	4.131
		5.615	5.979	16.101	4.704
		3.683	7.217	6.33	5.477
		9.414	5.132	10.095	4.037
		4.2	4.359	9.327	4.584
		4.617	3.951	3.95	7.478
		4.426	6.826	4.908	19.278
		4.871	5.282	4.426	4.591
		7.212	6.271	10.774	5.306
		5.979	6.196	4.304	4.415
		3.973	3.899	5.213	4.929
		5.932	4.74	4.731	5.598
		24.156	3.798	4.98	5.13
		7.708	4.041	3.931	10.796
		10	4.601	4.261	3.998
		6.753	5.46	3.267	5.072
		5.152	6.227	3.993	4.356
		6.912	4.575	16.647	4.938
		15.906	3.437	4.255	5.485
		3.837	4.447	4.088	9.193
		9.87	6.307	3.69	19.288
		8.637	4.463	3.644	14.568
		3.617	6.527	4.636	12.631
		4.572	5.948	11.569	4.05
		5.357	3.684	4.876	4.874
		5.051	4.818	6.025	3.63
		7.712	4.34	21.145	7.008
		4.094	5.297	11.291	7.21
		7.004	6.604	6.265	4.895
		13.67	5.197	5.031	4.573
		5.629	3.93	5.424	12.553
		3.193	5.037	5.164	4.828
		3.308	5.128	25.097	8.828
		6.542	3.763	4.855	4.803
		8.442	5.296	5.03	4.772
		5.248	4.594	9.881	4.778
		5.725	3.644	7.812	4.006
		5.226	5.823	8.914	7.861
		3.176	4.382	4.279	5.546
		4.496	4.993	4.268	5.518
		4.339	8.755	3.684	4.712
		10.327	9.958	3.756	4.179
		4.785	7.815	3.796	7.868
		6.361	4.072	7.163	4.977
		8.016	7.731	4.254	6.535
		6.403	3.731	5.219	7.156
		22.218	4.36	11.361	10.906
		3.761	8.409	3.924	4.969
		9.403	3.566	4.868	5.37
		5.636	3.997	3.266	4.605
		6.842	2.903	6.272	5.237
		3.849	3.592	5.725	7.71
		17.836	7.548	4.961	5.165
		7.368	4.572	11.285	4.239
		5.599	9.15	18.259	5.411
		4.857	5.528	5.265	14.683
		6.153	5.628	15.113	5.575
		5.292	4.45	4.065	20.048
		5.94	5.442	4.39	4.322
		3.315	3.783	4.536	5.544
		4.41	4.054	10.639	4.52
		5.062	3.969	4.22	5.203
		5.127	5.001	3.638	4.521
		10.305	12.185	4.931	3.571
		5.567	3.328	7.058	11.053
		9.485	3.974	9.104	4.809
		5.555	4.571	5.004	4.314
		3.938	4.609	5.047	4.229
		2.972	3.987	13.686	5.123
		5.583	5.587	16.51	5.371
		3.828	3.449	4.436	5.395
		5.447	4.682	6.009	5.747
		7.801	4.41	7.944	5.434
		11.543	4.725	4.983	6.377
		4.109	3.926	8.197	7.407
		6.304	4.55	4.563	8.779
		4.318	6.626	5.734	4.772
		6.656	3.524	7.512	4.518
		5.881	6.372	3.988	6.826
		6.534	3.53	5.63	14.154
		5.562	4.227	4.043	7.888
		11.157	5.254	4.489	4.324
		4.881	4.02	7.72	5.109
		4.103	3.554	3.747	7.263
		8.583	3.958	4.818	9.841
		11.099	4.338	6.175	4.533
		4.582	4.566	3.763	5.262
		8.495	5.672	3.659	5.645
		5.679	3.917	6.773	3.826
		6.779	4.375	9.211	4.511
		5.412	4.25	4.783	4.881
		3.53	5.463	3.382	4.797
		4.477	4.28	3.763	9.558
		13.589	6.839	5.931	4.98
		2.813	3.543	4.461	3.859
		13.392	4.979	3.872	4.023
		6.061	5.261	3.46	5.048
		4.519	4.652	3.703	4.749
		3.7	4.38	4.011	8.262
		6.349	5.037	10.539	4.646
		9.618	4.931	3.777	9.86
		5.057	2.937	3.194	5.336
		4.924	5.842	4.696	4.863
		4.02	4.098	4.052	5.226
		13.38	5.35	6.551	4.218
		4.755	4.797	3.31	4.598
		4.396	5.011	2.927	5.849
		8.83	4.975	3.364	4.972
		4.686	3.462	4.007	9.594
		11.932	4.684	4.175	4.927
		10.527	4.417	3.77	7.929
		4.883	4.2	3.845	4.829
		3.922	4.404	15.831	9.299
		3.208	4.428	3.946	5.242
		8.017	3.78	4.442	4.767
		6.604	3.611	4.7	8.913
		3.704	5.777	3.545	5.614
		3.486	4.621	3.944	4.891
		5.151	4.87	3.705	5.08
		15.66	3.837	17.79	4.784
		3.463	4.698	4.855	13.884
		34.729	5.073	6.876	5.451
		4.105	5.379	3.921	4.761
		11.327	4.509	5.983	4.295
		4.214	5.802	9.15	5.024
		4.151	4.182	4.031	14.746
		8.397	3.664	4.207	4.756
		7.916	6.96	4.862	4.725
		4.256	11.049	3.412	5.275
		13.042	5.07	4.332	4.813
		6.394	5.878	4.059	5.332
		7.709	9.203	4.346	5.26
		4.446	3.917	4.621	5.634
		4.288	3.643	5.87	5.266
		7.839	5.731	7.668	4.165
		5.538	3.985	4.185	4.742
		6.503	6.114	3.157	4.718
		5.125	3.66	4.66	4.606
		9.717	5.082	5.092	4.352
		4.755	4.491	3.649	4.995
		4.009	3.548	4.274	9.518
		17.994	4.494	3.271	5.207
		4.443	5.803	3.403	31.32
		6.583	4.236	3.866	4.105
		6.382	6.046	3.83	5.035
		6.37	6.184	4.112	4.978
		4.362	5.58	4.066	4.737
		8.741	3.99	4.111	4.271
		6.464	5.038	3.253	4.596
		9.769	5.078	3.278	5.536
		4.255	6.048	5.694	10.924
		3.59	5.627	3.075	5.513
		4.558	4.74	3.682	5.238
		5.805	4.873	3.842	5.216
		3.243	4.262	3.923	5.18
		4.91	4.26	4.162	3.738
		4.385	4.561	11.858	4.872
		3.972	4.076	5.08	5.075
		4.522	5.244	3.509	4.587
		4.016	4.66	5.004	3.279
		5.749	4.265	4.342	9.227
		6.651	4.387	4.748	5.878
		14.743	5.054	4.067	4.818
		16.877	4.054	3.808	4.909
		17.809	4.439	3.531	8.352
		5.443	4.268	4.058	5.5
		3.831	6.073	3.643	5.498
		5.293	5.256	4.405	27.043
		4.296	4.659	4.322	5.229
		3.129	3.456	3.508	5.192
		4.032	4.484	3.676	3.585
		3.492	4.703	4.111	5.291
		6.21	5.622	5.491	5.595
		5.903	5.139	6.838	4.304
		6.765	5.085	4.144	6.317
		5.889	4.731	5.092	5.219
		22.858	3.971	4.353	4.972
		4.322	4.056	4.185	4.431
		4.068	5.824		5.753
		10.293	4.833		3.495
		12.593	4.261		4.19
		12.141	5.537		5.75
		3.926	5.16		4.386
		5.132	5.199		4.957
		4.272	5.449		4.309
		5.631	5.204		9.799
		5.714	4.642		4.355
		8.241	6.279		9.298
		5.763	7.85		4.031
		3.314	6.359		4.731
		5.35	6.477		3.036
		3.463	5.647		5.413
		11.39	5.381		4.883
		4.558	4.459		5.007
		3.851	3.959		8.031
		8.504	4.643		5.09
		3.982	4.647		4.474
		5.958	4.77		9.611
		8.795	4.635		13.16
		4.835	5.209		5.167
		7.924	5.49		16.679
		5.096	5.074		4.527
		4.662	4.559		5.379
		5.433	5.822		3.735
		6.793	3.812		3.301
		11.883	5.01		4.794
		4.076	4.173		5.176
		5.399	4.223		4.733
		5.122	7.909		5.02
		4.352	4.18		5.423
		8.498	4.115		4.619
		4.388	4.872		5.274
		5.341	5.763		3.726
		13.59	5.881		4.094
		8.833	4.356		3.557
		5.111	4.224		4.001
		4.671	4.726		7.389
		9.918	6.905		4.836
		4.149	4.277		5.299
		4.089	5.87		5.441
		4.041	4.064		4.623
		4.431	4.85		4.76
		3.429	4.513		4.926
		3.644	4.178		4.655
		10.746	4.34		4.56
		8.928	3.885		4.539
		14.317	6.253		4.619
		15.849	4.44		4.545
		4.714	6.721		5.741
		8.422	4.122		5.173
		3.414	4.626		9.449
		7.695	4.519		4.947
		4.845	5.831		3.308
		11.089	5.586		5.518
		6.034	4.127		5.167
		4.497	3.625		4.734
		4.394	4.403		7.078
		6.273	4.64		4.418
		4.841	4.704		5.02
		6.327	5.071		4.706
		3.705	3.499		5.153
		7.292	3.711		4.821
		3.875	9.151		3.176
		6.919	3.683		3.009
		6.697	9.049		4.629
		6.564	3.769		8.421
		5.559	4.348		3.709
		5.961	4.494		5.981
		4.124	5.062		11.197
		15.333	5.629		9.97
		6.595	5.297		8.524
		4.227	5.41		5.675
		8.86	3.98		3.32
		10.891	3.928		4.29
		8.505	3.487		4.553
		4.578	3.983		3.605
		6.191	6.243		4.504
		5.246	4.375		3.099
		5.167	4.773		4.612
		5.241	6.822		3.523
		4.177	4.185		3.339
		4.382	6.486		5.484
		9.638	6.214		5.464
		5.327	5.105		3.721
		5.387	5.633		3.021
		9.467	5.442		5.993
		4.021	5.11		10.359
		6.275	4.079		7.899
		5.062	3.008		4.507
		4.088	4.179		5.564
		3.724	4.305		3.944
		19.205	5.412		3.509
		6.151	5.393		3.221
		4.39	4.241		4.622
		4.826	5.767		2.825
		4.083	4.79		16.7
		4.378	4.571		5.123
		10.094	4.723		4.805
		18.276	5.456		3.778
		5.641	11.769		3.78
		7.048	3.928		5.04
		10.407	3.612		29.245
		7.431	3.701		4.337
		16.886	5.117		4.806
		5.749	4.411		3.48
		7.051	5.335		5.019
		5.858	4.144		3.597
		4.289	4.19		4.108
		5.95	4.598		4.577
		13.298	3.81		4.348
		2.955	6.211		6.762
		11.342	3.505		9.884
		2.757	9.582		4.387
		5.083	4.787		4.635
		9.632	4.125		4.081
		3.718	4.007		5.798
		14.61	4.365		3.899
		3.282	4.919		5.043
		3.536	4.194		3.52
		4.522	4.53
		10.115	7.158
		12.736	6.433
		7.006	4.252
		4.501	4.106
		5.216	4.443
		7.302	4.766
		4.287	3.075
		5.422	5.074
		11.067	5.027
		3.775	4.748
		3.914	5.438
		5.911	5.169
		4.678	3.527
		5.087	4.552
		5.022	8.889
		5.516	5.188
		4.223	4.427
		4.544	4.606
		10.62	5.574
		6.472	3.701
		6.256	4.117
		4.731	4.503
		7.615	6.216
		5.096	4.057
		3.775	5.244
		6.757	5.528
		3.347	3.908
		5.983	4.256
		5.216	8.508
		4.932	5.391
		4.972	5.598
		4.025	5.498
		3.391	4.475
		4.265	9.964
		10.119	5.908
		3.367	4.573
		4.61	6.614
		6.147	4.803
		5.175	4.269
		3.609	4.099
		4.963	6.883
		3.745	4.85
		10.788	5.19
		5.516	4.64
		9.703	4.397
		4.74	4.118
		6.353	5.998
		9.175	4.365
		3.771	5.947
		4.606	6.009
		5.116	6.582
		6.957	3.591
		4.018	4.036
		6.409	5.962
		3.917	6.786
		3.234	7.332
		9.24	6.217
		3.463	4.971
		6.091	6.476
		6.901	4.447
		4.083	5.452
		4.422	5.908
		5.205	4.264
		17.69	3.745
		4.253	4.974
		3.234	4.411
		5.106	5.654
		3.63	4.131
		14.619	7.761
		3.612	8.035
		16.007	6.546
		4.027	6.436
		7.51	5.047
		4.242	6.592
		4.828	5.054
		7.492	4.633
		4.222	4.911
		4.879	4.178
		4.774	4.733
		4.187	5.587
		3.11	6.884
		4.657	3.862
		4.34	4.262
		3.082	3.755
		5.679	7.15
		6.066	6.312
		3.452	3.642
		6.358	5.29
		4.676	5.213
		5.571	8.603
		3.758	6.122
		5.379	4.364
		4.635	8.565
		5.081	4.829
		5.344	4.019
		4.25	3.961
		9.368	5.202
		3.312	5.264
		3.793	4.293
		4.478	5.232
		4.09	5.75
		4.437	4.3
		4.398	4.78
		4.538	4.217
		6.491	11.281
		3.821	4.948
		3.949	6.589
		3.883	4.12
		9.457	4.307
		4.158	4.354
		3.761	3.449
		5.453	5.104
		4.868	5.36
		10.64	5.634
		4.86	4.945
		6.111	4.139
		4.769	3.399
		3.274	4.589
		4.548	4.483
		17.251	3.935
		5.057	4.371
		5.124	3.154
		6.405
		4.209
		4.305
		8.139
		4.167
		7.076
		4.5
		4.448
		5.028
		5.059
		4.52
		3.638
		3.956
		4.452
		5.599
		4.596
		21.73
		5.07
		5.292
		6.011
		5.429
		4.677
		5.1
		3.85
		5.015
		3.86
		11.529
		3.381
		3.828
		3.907
		22.499
		13.688
		4.262
		3.974
		4.941
		2.786
		3.824
		4.027
		3.843
		6.061
		2.833
		4.408
		11.177
		4.852
		7.279
		6.07
		4.589
		4.442
		3.756
		3.573
		4.424
		5.122
		3.093
		5.346
		3.658
		4.888
		3.167
		3.924
		5.453
		5.331
		9.421
		4.421
		4.34
		4.921
		4.504
		12.847
		4.261
		4.217
		4.655
		4.835
		3.985
		4.119
		3.762
		4.504
		4.579
		5.505
		4.93
		4.421
		6.007
		4.788
		4.893
		10.169
		4.51
		5.605
		4.34
		5.077
		4.813
		4.866
		8.222
		4.28
		5.509
		5.97
		5.11
		4.816
		5.015
		5.107
		6.578
		4.456
		7.852
		12.109
		4.016
		5.273
		4.907
		3.985
		5.814
		3.836
		9.476
		5.423
		4.61
		3.526
		5.054
		4.28
		2.678
		3.302
		5.563
		4.919
		5.51
		4.555
		5.273
		5.554
		4.165
		3.46
		3.564
		4.643
		5.574
		4.53
		4.61
		4.064
		5.732
		13.525
		9.3
		7.118
		5.842
		4.716
		5.02
		4.101
		4.504
		4.568
		4.414
		5.487
		4.872
		4.324
		4.852
		4.108
		5.13
		4.271
		4.233
		3.152
		3.898
		5.165
		12.425
		3.96
		4.738
		3.44
		4.332
		4.127
		8.711
		3.591
		7.119
		4.804
		5.321
		11.24
		4.303
		5.092
		9.709
		7.069
		4.132
		3.981
		4.913
		4.759
		4.696
		7.218
		4.975
		5.43
		3.84
		5.319
		3.174
		4.664
		5.074
		8.904
		4.696
		5.066
		4.193
		4.379
		3.868
		15.739
		4.495
		10.51
		5.7
		4.212
		10.549
		5.754
		5.837
		4.174
		5.133
		5.506
		3.319
		4.403
		3.89
		5.238
		7.938
		4.497
		11.674
		4.574
		5.164
		5.088
		5.096
		4.16
		9.911
		9.07
		4.434
		5.383
		4.614
		4.35
		3.624
		4.276
		9.473
		4.985
		5.88
		3.512
		11.766
		4.558
		7.285
		6.023
		4.361
		4.751
		5.891
		5.556
		3.981
		3.487
		5.002
		4.594
		3.464
		4.363
		7.896
		12.105
		3.029
		3.853
		4.548
		3.861
		5.316
		3.945
		4.787
		4.339
		5.668
		3.458
		4.724
		5.637
		6.276
		5.321
		4.02
		5.46
		5.058
		3.785
		4.31
		6.184
		4.345
		4.256
		3.834
		3.679
		3.529
		4.573
		13.836
		3.598
		4.076
		4.532
		3.268
		5.193
		5.257
		6.032
		4.36
		5.115
		13.083
		4.588
		4.353
		3.434
		3.72
		3.388
		4.041
		5.167
		5.629
		3.608
		3.27
		5.381
		3.767
		3.479
		14.675
		6.544
		4.496
		4.792
		4.488
		3.757
		5.699
		4.48
		4.515
		3.521
		4.109
		4.01
		4.521
		5.848
		4.347
		7.931
		5.127
		5.404
		5.914
		7.135
		4.963
		3.359
		7.925
		4.199
		5.082
		4.763
		4.539
		4.974
		5.464
		4.783
		3.804
		4.249
		5.702
		10.274
		4.993
		4.473
		5.25
		4.487
		6.851
		3.773
		3.689
		8.505
		5.774
		4.797
		4.787
		5.957
		4.126
		6.164
		5.723
		4.806
		5.009
		3.881
		4.05
		3.681
		5.559
		4.459
		3.241
		4.777
		5.001
		8.053
		4.746
		5.032
		3.341
		5.675
		4.657
		5.43
		4.256
		3.831
		12.687
		4.234
		4.862
		3.755
		5.021
		5.096
		4.872
		4.847
		3.143
		3.424
		4.721
		11.853
		4.293
		7.422
		3.569
		5.792
		4.488
		8.008
		4.394
		6.136
		5.502
		5.357
		3.295
		4.065
		3.943
		4.12
		4.114
		3.946
		3.328
		3.565
		5.061
